# Supplementary material for: Expression cartography of human tissues using self organizing maps
Source: BMC Bioinformatics. 2011 Jul 27;12:306. doi: 10.1186/1471-2105-12-306 (PMC3161046; doi:10.1186/1471-2105-12-306)
Supplement: Additional file 5 — Table of samples studied The complete set of results of our SOM analysis of the human tissue dataset can be found on our website: http://som.izbi.uni-leipzig.de [file 1471-2105-12-306-S5.XLS]

## Sheet: all
sample accession	tissue number	replicate number	tissue	category
GSM175994	1	1	adipose unspecified	Adipose Tissue
GSM176027	1	2	adipose unspecified	Adipose Tissue
GSM176118	1	3	adipose unspecified	Adipose Tissue
GSM175834	2	1	adipose omental	Adipose Tissue
GSM175835	2	2	adipose omental	Adipose Tissue
GSM175836	2	3	adipose omental	Adipose Tissue
GSM176028	3	1	adipose subcutaneous	Adipose Tissue
GSM176119	3	2	adipose subcutaneous	Adipose Tissue
GSM176121	3	3	adipose subcutaneous	Adipose Tissue
GSM176407	4	1	adrenal gland	Endocrine
GSM176408	4	2	adrenal gland	Endocrine
GSM176409	4	3	adrenal gland	Endocrine
GSM176411	5	1	pituatary gland	Endocrine
GSM176412	5	2	pituatary gland	Endocrine
GSM176413	5	3	pituatary gland	Endocrine
GSM175950	6	1	pancreas	Endocrine
GSM176418	7	1	thyroid gland	Endocrine
GSM176419	7	2	thyroid gland	Endocrine
GSM176420	7	3	thyroid gland	Endocrine
GSM176321	8	1	kidney cortex	Homeostasis
GSM176322	8	2	kidney cortex	Homeostasis
GSM176323	8	3	kidney cortex	Homeostasis
GSM176424	9	1	kidney medulla	Homeostasis
GSM176425	9	2	kidney medulla	Homeostasis
GSM176426	9	3	kidney medulla	Homeostasis
GSM176332	10	1	liver	Homeostasis
GSM176333	10	2	liver	Homeostasis
GSM176334	10	3	liver	Homeostasis
GSM175983	11	1	colon	Digestion
GSM175984	11	2	colon	Digestion
GSM176123	11	3	colon	Digestion
GSM175982	12	1	small intestine	Digestion
GSM176265	12	2	small intestine	Digestion
GSM176266	12	3	small intestine	Digestion
GSM175822	13	1	stomach cardia	Digestion
GSM175823	13	2	stomach cardia	Digestion
GSM175824	13	3	stomach cardia	Digestion
GSM176336	14	1	stomach fundus	Digestion
GSM176337	14	2	stomach fundus	Digestion
GSM176338	14	3	stomach fundus	Digestion
GSM176340	15	1	stomach pylorus	Digestion
GSM176341	15	2	stomach pylorus	Digestion
GSM176342	15	3	stomach pylorus	Digestion
GSM175923	16	1	prostate	Exocrine
GSM175924	16	2	prostate	Exocrine
GSM175925	16	3	prostate	Exocrine
GSM176414	17	1	salivary gland	Exocrine
GSM176415	17	2	salivary gland	Exocrine
GSM176416	17	3	salivary gland	Exocrine
GSM175978	18	1	bronchus	Epithelium
GSM175979	18	2	bronchus	Epithelium
GSM176022	18	3	bronchus	Epithelium
GSM176389	19	1	esophagus	Epithelium
GSM176390	19	2	esophagus	Epithelium
GSM176391	19	3	esophagus	Epithelium
GSM175977	20	1	lung	Epithelium
GSM176012	20	2	lung	Epithelium
GSM176021	20	3	lung	Epithelium
GSM176385	21	1	oral mucosa	Epithelium
GSM176386	21	2	oral mucosa	Epithelium
GSM176387	21	3	oral mucosa	Epithelium
GSM175991	22	1	pharyngeal mucosa	Epithelium
GSM175992	22	2	pharyngeal mucosa	Epithelium
GSM176013	22	3	pharyngeal mucosa	Epithelium
GSM175967	23	1	skin	Epithelium
GSM175993	23	2	skin	Epithelium
GSM176267	23	3	skin	Epithelium
GSM175900	24	1	tongue	Epithelium
GSM176014	24	2	tongue	Epithelium
GSM176019	24	3	tongue	Epithelium
GSM175980	25	1	trachea	Epithelium
GSM175981	25	2	trachea	Epithelium
GSM176023	25	3	trachea	Epithelium
GSM176039	26	1	endometrium	Epithelium
GSM176041	26	2	endometrium	Epithelium
GSM176093	26	3	endometrium	Epithelium
GSM175789	27	1	ovary	Sexual Reproduction
GSM176131	27	2	ovary	Sexual Reproduction
GSM176318	27	3	ovary	Sexual Reproduction
GSM176275	28	1	testis	Sexual Reproduction
GSM176422	28	2	testis	Sexual Reproduction
GSM176423	28	3	testis	Sexual Reproduction
GSM175814	29	1	heart atrium	Muscle
GSM175815	29	2	heart atrium	Muscle
GSM176435	29	3	heart atrium	Muscle
GSM175817	30	1	heart ventricle	Muscle
GSM175818	30	2	heart ventricle	Muscle
GSM175819	30	3	heart ventricle	Muscle
GSM176301	31	1	deltoid muscle	Muscle
GSM176310	31	2	deltoid muscle	Muscle
GSM176312	31	3	deltoid muscle	Muscle
GSM175882	32	1	skeletal muscle	Muscle
GSM175883	32	2	skeletal muscle	Muscle
GSM175884	32	3	skeletal muscle	Muscle
GSM176245	33	1	myometrium	Muscle
GSM176247	33	2	myometrium	Muscle
GSM176249	33	3	myometrium	Muscle
GSM176002	34	1	B cells act.	Immune System
GSM176008	34	2	B cells act.	Immune System
GSM176001	35	1	B cells rest.	Immune System
GSM176007	35	2	B cells rest.	Immune System
GSM176284	36	1	CD4+ T Cell act.	Immune System
GSM176283	37	1	CD4+ T Cell rest.	Immune System
GSM176286	38	1	CD8+ T Cell act.	Immune System
GSM176285	39	1	CD8+ T Cell rest.	Immune System
GSM175974	40	1	bone marrow	Immune System
GSM175975	40	2	bone marrow	Immune System
GSM176300	40	3	bone marrow	Immune System
GSM176431	41	1	lymph node	Immune System
GSM176432	41	2	lymph node	Immune System
GSM176433	41	3	lymph node	Immune System
GSM176328	42	1	spleen	Immune System
GSM176329	42	2	spleen	Immune System
GSM176330	42	3	spleen	Immune System
GSM175973	43	1	thymus	Immune System
GSM176262	43	2	thymus	Immune System
GSM175976	43	1	tonsil	Immune System
GSM176015	44	2	tonsil	Immune System
GSM176114	44	3	tonsil	Immune System
GSM175849	45	1	accumbens	Nervous System
GSM175850	45	2	accumbens	Nervous System
GSM175851	45	3	accumbens	Nervous System
GSM175842	46	1	amygdala	Nervous System
GSM175843	46	2	amygdala	Nervous System
GSM175844	46	3	amygdala	Nervous System
GSM176363	47	1	caudate nucleus	Nervous System
GSM176365	47	2	caudate nucleus	Nervous System
GSM176369	47	3	caudate nucleus	Nervous System
GSM175852	48	1	cerebellum	Nervous System
GSM175853	48	2	cerebellum	Nervous System
GSM175854	48	3	cerebellum	Nervous System
GSM176049	49	1	cerebral cortex	Nervous System
GSM176161	49	2	cerebral cortex	Nervous System
GSM176162	49	3	cerebral cortex	Nervous System
GSM175855	50	1	corpus callosum	Nervous System
GSM175856	50	2	corpus callosum	Nervous System
GSM175857	50	3	corpus callosum	Nervous System
GSM175825	51	1	dorsal root ganglion	Nervous System
GSM175826	51	2	dorsal root ganglion	Nervous System
GSM175827	51	3	dorsal root ganglion	Nervous System
GSM176033	52	1	frontal cortex	Nervous System
GSM176293	52	2	frontal cortex	Nervous System
GSM175859	53	1	frontal lobe	Nervous System
GSM175860	53	2	frontal lobe	Nervous System
GSM176017	53	3	frontal lobe	Nervous System
GSM176436	54	1	globus pallidus internal	Nervous System
GSM176445	54	2	globus pallidus internal	Nervous System
GSM176446	54	3	globus pallidus internal	Nervous System
GSM175861	55	1	hippocampus	Nervous System
GSM175987	55	2	hippocampus	Nervous System
GSM175988	55	3	hippocampus	Nervous System
GSM176381	56	1	hypothalamus	Nervous System
GSM176382	56	2	hypothalamus	Nervous System
GSM176383	56	3	hypothalamus	Nervous System
GSM175989	57	1	medulla	Nervous System
GSM175990	57	2	medulla	Nervous System
GSM176018	57	3	medulla	Nervous System
GSM175901	58	1	midbrain	Nervous System
GSM175902	58	2	midbrain	Nervous System
GSM175903	58	3	midbrain	Nervous System
GSM176348	59	1	nodose nucleus	Nervous System
GSM176349	59	2	nodose nucleus	Nervous System
GSM176350	59	3	nodose nucleus	Nervous System
GSM176352	60	1	occipital lobe	Nervous System
GSM176353	60	2	occipital lobe	Nervous System
GSM176354	60	3	occipital lobe	Nervous System
GSM175862	61	1	parietal lobe	Nervous System
GSM175863	61	2	parietal lobe	Nervous System
GSM175864	61	3	parietal lobe	Nervous System
GSM175846	62	1	putamen	Nervous System
GSM175847	62	2	putamen	Nervous System
GSM175848	62	3	putamen	Nervous System
GSM175871	63	1	substantia_nigra	Nervous System
GSM175872	63	2	substantia_nigra	Nervous System
GSM175873	63	3	substantia_nigra	Nervous System
GSM175869	64	1	subthalamic nucleus	Nervous System
GSM175870	64	2	subthalamic nucleus	Nervous System
GSM176058	64	3	subthalamic nucleus	Nervous System
GSM175874	65	1	temporal lobe	Nervous System
GSM175875	65	2	temporal lobe	Nervous System
GSM175876	65	3	temporal lobe	Nervous System
GSM175885	66	1	thalamus	Nervous System
GSM175886	66	2	thalamus	Nervous System
GSM175887	66	3	thalamus	Nervous System
GSM175865	67	1	spinal cord	Nervous System
GSM175866	67	2	spinal cord	Nervous System
GSM175867	67	3	spinal cord	Nervous System
